# Supplementary material for: Cellular senescence promotes macrophage-to-myofibroblast transition in chronic ischemic renal disease
Source: Cell Death Dis. 2025 May 10;16(1):372. doi: 10.1038/s41419-025-07666-1 (PMC12065848; doi:10.1038/s41419-025-07666-1)
Supplement: Supplementary file 1 — Original Data [file 41419_2025_7666_MOESM1_ESM.xlsx]

## Sheet: Fig.1
Fig.1
C	Normal	RAS	RAS+AP		E	N-M1	378.454		F	Well ID	Name	Well	Conc/Dil	corrected	Conc	Count	creatinine (mg/dL)
	7.192	45.145	21.2122			N-M2	400.733			C		F1		0.029	0.1785	1	0.1785
	8.143	42.182	22.182			N-M3	361.392			N-M2		G1		0.031	0.185	1	0.185
	6.352	52.132	23.183			N-M4	351.472			N-M3		H1		0.034	0.1636	1	0.1636
	7.251	46.144	20.1834			N-M5	420.38			N-M4		A2		0.033	0.1725	1	0.1725
	7.481	52.183	18.936			N-M6	427.31			N-M5		B2		0.032	0.1526	1	0.1526
	8.1731	40.173	24.472			R-M1	105.132			N-M6		C2		0.035	0.1435	1	0.1435
aver	7.43202	46.3265	21.6948			R-M2	113.482			R-M1		D2		0.03	0.2145	1	0.2145
sd	0.680281	4.98947	2.0146			R-M3	155.513			R-M2		E2		0.033	0.263	1	0.263
P		3.69105e-09	5.51431e-07			R-M4	143.173			R-M3		F2		0.024	0.2514	1	0.2514
						R-M5	78.13			R-M4		G2		0.031	0.284	1	0.284
						R-M6	99.34			R-M5		H2		0.03	0.19	1	0.19
						AP-M1	304.214			R-M6		A3		0.033	0.273	1	0.273
						AP-M2	317.8			AP-M1		B3		0.037	0.1964	1	0.1964
						AP-M3	255.9			AP-M2		C3		0.032	0.1896	1	0.1896
						AP-M4	254.134			AP-M3		D3		0.035	0.2015	1	0.2015
						AP-M5	214.136			AP-M4		E3		0.033	0.189	1	0.189
						AP-M6	328.273			AP-M5		F3		0.035	0.2193	1	0.2193
										AP-M6		G3		0.026	0.178	1	0.178
G	BP			H		Sample Name	TNF-a	MMP	IL-6
	N-M1	138.524			NC	NC1	0.577483	0.670132	0.988478
	N-M2	135.276				NC2	3.24206	0.105692	0.907059
	N-M3	124.264				NC3	0.237652	0.848124	1.95268
	N-M4	141				NC4	1.06837	0.476858	2.06799
	N-M5	128.474				NC5	0.705742	0.613127	4.23098
	N-M6	140.833				NC6	2.98079	0.126676	1.33353
	R-M1	155.94				mean	1.46868	0.473435	1.91345
	R-M2	174.938				std	1.30256	0.301358	1.23297
	R-M3	150.417			RAS	RAS	187.389	781.046	121.734
	R-M4	164.341				RAS	81.6614	423.504	85.7863
	R-M5	156.333				RAS	139.087	373.673	124.057
	R-M6	170.72				RAS	126.799	578.249	64.1888
	AP-M1	148.524				RAS	131.878	479.391	91.5644
	AP-M2	147.276				RAS	93.7473	374.315	58.3377
	AP-M3	142.264				mean	126.76	501.696	90.9447
	AP-M4	151				std	37.3572	156.923	27.7507
	AP-M5	144.474			AP	AP	31.6997	39.907	21.4109
	AP-M6	146.833				AP	57.7721	42.9864	44.0556
						AP	47.6502	45.7129	26.4954
						AP	37.257	20.2169	16.4775
						AP	7.12472e-06	21.4932	15.7216
						AP	64.1303	45.7129	33.7284
						mean	39.7516	36.0049	26.3149
						std	22.9464	11.9357	10.9797

## Sheet: Fig.2
B														D	MMT	ASMA			E	f4/80	gal			F	f4/80	P16
															13	35				3	1				3	2
	F4/80			p16INK-4a			¦Á-SMA			F4/80+p16INK-4a+¦Á-SMA					6	27				2	4				2	4
Normal	3.1526	2.1737	1.361	0.22	1.82	1.81	5.7172	6.261	8.71	0.22	0.182	1.102			3	23				1	2				1	5
RAS	20	25.233	34.361	30.171	19.37	25.372	40.172	50.61	36.171	14.171	19.27	17.27			3	15				5	4				5	13
RAS+AP	5.172	6.7	7.261	5.271	3.917	7.262	5.271	10.372	7.18	3.181	2.18	1.38			2	11				17	26				17	14
															1	14				34	35				34	17
															4	12				25	19				25	30
															7	14				13	22				13	25
C															10	25				19	15				19	19
															17	34				18	20				18	12
Normal	RAS	RAS+AP													6	27				16	24				16	15
1.0192	24.182	5.1823													12	26				16	25				16	17
1.0361	21.372	6.32													13	37				4	23				4	4
2.131	22.842	7.0173													17	24				6	5				6	5
3.173	26.0382	4.173													10	29				4	14				4	8
1.0273	19.372	8.361													19	24				5	27				5	4
2.643	24.83	3.183													12	39				2	24				2	3
															15	32				1	29				1	2
														G	masson	p16							H	masson	bgal
															6.1	2								6.1	1
															7.2	4								7.2	4
															5.8	5								5.8	2
															7.8	13								7.8	4
															4.1	14								4.1	5
															3.2	17								3.2	7
															45.8	30								45.8	19
															47.3	25								47.3	22
															58.9	19								58.9	15
															30.4	12								30.4	17
															42.7	15								42.7	24
															39.1	17								39.1	25
															23.1	4								23.1	9
															19.7	5								19.7	5
															22.6	8								22.6	10
															27.8	4								27.8	6
															17.1	3								17.1	9
															22.3	2								22.3	13

## Sheet: Fig.3
B-H
	Sample Name	P16	P21	P53	IL-6	MCP-1	TNF-α	PAI-1	P16	P21	P53	IL-6	MCP-1	TNF-α	PAI-1
NC	NC1	1.16106	1.38867	1.35541	1.43094	1.85742	1.06521	1.14193
	NC2	0.957641	1.19726	1.12369	0.730462	1.10034	1.16627	0.869637
	NC3	0.748766	0.927337	0.877388	0.817899	0.895597	0.601312	0.852734
	NC4	1.20114	0.648598	0.748331	1.16972	0.546325	1.33865	1.18089
	mean	1	1	1	1	1	1	1
	std	0.208276	0.322587	0.269095	0.323922	0.554382	0.31527	0.1742
TNF-a+TGF-b 3day	TNF-a+TGF-b, 1	2.57769	1.71181	1.61215	26.8824	53.7033	644.856	4.61114
	TNF-a+TGF-b, 2	3.16535	1.85638	1.7144	39.6581	70.1866	727.525	4.75139
	TNF-a+TGF-b, 3	3.08416	1.63795	1.51642	28.3582	65.8831	609.31	4.56235	vs nc
	mean	2.93042	1.73303	1.6123	31.1525	62.8555	658.743	4.64094	0.00019126	0.0171874	0.0165969	0.00027563	2.38152e-05	3.21549e-06	5.59545e-07
	std	0.318446	0.111106	0.0990092	6.9891	8.54952	60.6524	0.0981376
I				J	Normal	SC
Normal	SC				400	985
0.3034	0.721				120	891
0.2513	0.8142				350	763
0.193	0.6132

## Sheet: Fig.4
C
——	Non-SC	SC	SC+IFITM3 siRNA	SC+IFITM3 plasmid	SC+M	SC IFITM3plasmid+M
80	92	40	85	10	30	20
95	88	30	80	5	40	35
93	80	15	95	8	45	20
E
P21	——	Non-SC	SC	SC+IFITM3 siRNA	SC+IFITM3 plasmid	SC+M ITGB3 siRNA	SC IFITM3 plasmid+M ITGB3 siRNA	SC IFITM3 plasmid+M ITGB3 plasmid	SC IFITM3 siRNA+M ITGB3 plasmid			I	Normal	Non-SC	SC
	0.11	0.136	1.1805	0.8159	1.78	0.612	1.1595	1.9412	1.7595				0.95	1.12	3.52
	0.21	0.115	1.291	0.814	1.692	0.601	1.208	1.961	1.683				1.01	1.04	2.23
	0.05	0.141	1.102	0.9102	1.812	0.68	1.378	1.791	1.8				0.87	0.87	3.173
F
P53	——	Non-SC	SC	SC+IFITM3 siRNA	SC+IFITM3 plasmid	SC+M ITGB3 siRNA	SC IFITM3 plasmid+M ITGB3 siRNA	SC IFITM3 plasmid+M ITGB3 plasmid	SC IFITM3 siRNA+M ITGB3 plasmid
	0.21	0.26	0.539	0.3159	1.038	0.312	0.465	1.4412	0.99			J	Normal	Non-SC	SC
	0.2	0.201	0.672	0.317	1.146	0.309	0.418	1.303	1.038				0.95	1.02	1.6
	0.19	0.212	0.531	0.371	1.168	0.218	0.591	1.28937	0.8937				1.01	1.04	1.23
G													0.87	0.78	1.73
P-P53	——	Non-SC	SC	SC+IFITM3 siRNA	SC+IFITM3 plasmid	SC+M ITGB3 siRNA	SC IFITM3 plasmid+M ITGB3 siRNA	SC IFITM3 plasmid+M ITGB3 plasmid	SC IFITM3 siRNA+M ITGB3 plasmid
	0.11	0.17	0.321	0.08159	0.638	0.112	0.365	1.112	0.89
	0.11	0.121	0.312	0.097	0.66	0.119	0.318	1.103	0.838			K	Normal	Non-SC	SC
	0.17	0.112	0.36	0.0871	0.628	0.18	0.291	1.28937	0.775				0.85	1.12	1.79
H													1.11	1.04	1.32
H2AX	——	Non-SC	SC	SC+IFITM3 siRNA	SC+IFITM3 plasmid	SC+M ITGB3 siRNA	SC IFITM3 plasmid+M ITGB3 siRNA	SC IFITM3 plasmid+M ITGB3 plasmid	SC IFITM3 siRNA+M ITGB3 plasmid				0.97	0.78	1.69
	0.13	0.15	0.402	0.09159	1.018	0.17	0.265	1.312	0.689
	0.11	0.12	0.39	0.097	1.06	0.19	0.218	1.3103	0.638
	0.11	0.11	0.418	0.091	1.18	0.147	0.21	1.237	0.575

## Sheet: Fig.5
B	——	Non-SC	SC	SC+IFITM3 siRNA	SC+IFITM3 plasmid	SC+M ITGB3 siRNA	SC IFITM3 plasmid+M ITGB3 siRNA
	0.19	0.16	0.4705	0.209	0.788	0.212	0.315
	0.11	0.12	0.48	0.281	0.621	0.219	0.381
	0.1	0.18	0.41	0.193	0.713	0.192	0.2193
	——	Non-SC	SC	SC+IFITM3 siRNA	SC+IFITM3 plasmid	SC+M ITGB3 siRNA	SC IFITM3 plasmid+M ITGB3 siRNA
	0.07	0.06	0.505	0.159	0.88	0.412	0.595
	0.02	0.02	0.76	0.2	0.78	0.51	0.46
	0.03	0.01	0.64	0.12	0.91	0.35	0.61

## Sheet: Fig.6
B	——	Non-SC	SC	SC+IFITM3 siRNA	SC+IFITM3 plasmid	SC+M ITGB3 siRNA	SC IFITM3 plasmid+M ITGB3 siRNA	SC IFITM3 plasmid+M ITGB3 plasmid	SC IFITM3 siRNA+M ITGB3 plasmid
	0.51	0.536	1.03805	0.2159	1.38	0.21	1.065	1.9412	1.395
	0.49	0.59	1.0833	0.18	1.29	0.191	1.131	1.739	1.563
	0.61	0.56	0.919	0.21	1.389	0.191	0.971	1.8013	1.543
C	——	Non-SC	SC	SC+IFITM3 siRNA	SC+IFITM3 plasmid	SC+M ITGB3 siRNA	SC IFITM3 plasmid+M ITGB3 siRNA	SC IFITM3 plasmid+M ITGB3 plasmid	SC IFITM3 siRNA+M ITGB3 plasmid
	0.31	0.36	0.639	0.159	0.9138	0.1312	0.665	1.0412	0.99
	0.38	0.301	0.612	0.197	0.896	0.1309	0.718	1.03	1.038
	0.37	0.312	0.731	0.171	0.9068	0.10218	0.691	0.8937	0.8937
D	——	Non-SC	SC	SC+IFITM3 siRNA	SC+IFITM3 plasmid	SC+M ITGB3 siRNA	SC IFITM3 plasmid+M ITGB3 siRNA	SC IFITM3 plasmid+M ITGB3 plasmid	SC IFITM3 siRNA+M ITGB3 plasmid
	0.14	0.17	0.721	0.359	1.138	0.412	0.465	1.3112	0.89
	0.15	0.121	0.712	0.37	1.166	0.59	0.418	1.2103	0.938
	0.17	0.14	0.66	0.3871	1.043	0.568	0.591	1.337	0.975

## Sheet: Fig.S1
B
	F4/80						p16-GFP						a-SMA						F4/80+p16-GFP++a-SMA
Normal	3.1526	2.1737	1.361	3.193	2.481	1.83	0.22	1.82	1.81	1.83	0.93	2.9	0.22	1.82	1.81	3.41	4.19	2.19	0.22	0.182	1.102	1.03	1.371	1.93
RAS	31.4	31.8	24.361	28.8	25.233	26	27.8	29.6	30.171	33.49	29.47	30	49.2	54	40.171	40.18	36.19	40	20.2	25.2	23.4	28.18	20.38	18
RAS+Clodronate	16.8	19.1	10.6	20.5	14		13.6	24	19.1	19.5	13.3		34	31.8	20.4	34.625	26.6		5.8	9.1	5.9	6	4.7

## Sheet: Fig.S2
A
	P16				P21				P53				IL-6				MCP-1				TNF-a				PAI-1
NC	1.16106	0.957641	0.748766	1.20114	1.38867	1.19726	0.927337	0.648598	1.35541	1.12369	0.877388	0.748331	1.43094	0.730462	0.817899	1.16972	1.85742	1.10034	0.895597	0.546325	1.06521	1.16627	0.601312	1.33865	1.14193	0.869637	0.852734	1.18089
H2O2	0.782024	0.8188	0.931096		1.19064	1.22117	1.64815		0.830579	0.923068	1.23344		0.816924	0.885748	1.05658		1.94965	2.01974	2.78097		1.98486	2.66435	2.14067		0.893725	0.936511	1.17626
B
	P16				P21				P53				IL-6				MCP-1				TNF-a				PAI-1
NC	1.16106	0.957641	0.748766	1.20114	1.38867	1.19726	0.927337	0.648598	1.35541	1.12369	0.877388	0.748331	1.43094	0.730462	0.817899	1.16972	1.85742	1.10034	0.895597	0.546325	1.06521	1.16627	0.601312	1.33865	1.14193	0.869637	0.852734	1.18089
H2O2	1.31418	1.31435	1.4819		1.72461	1.70591	2.39514		1.31618	1.34507	1.43713		1.74926	1.4508	1.84459		1.67789	1.84744	1.84919		2.1695	4.76052	4.04106		1.30489	1.30278	1.7398
C
	P16				P21				P53				IL-6				MCP-1				TNF-a				PAI-1
NC	1.16106	0.957641	0.748766	1.20114	1.38867	1.19726	0.927337	0.648598	1.35541	1.12369	0.877388	0.748331	1.43094	0.730462	0.817899	1.16972	1.85742	1.10034	0.895597	0.546325	1.06521	1.16627	0.601312	1.33865	1.14193	0.869637	0.852734	1.18089
TNF-a	3.38014	3.19946	3.67192		1.86231	1.83097	2.26432		1.41192	1.28189	1.70872		24.9538	33.1356	42.2965		40.4108	51.2165	59.8144		197.183	190.083	235.559		3.96125	3.98627	4.40672
D
	P16				P21				P53				IL-6				MCP-1				TNF-a				PAI-1
NC	1.16106	0.957641	0.748766	1.20114	1.38867	1.19726	0.927337	0.648598	1.35541	1.12369	0.877388	0.748331	1.43094	0.730462	0.817899	1.16972	1.85742	1.10034	0.895597	0.546325	1.06521	1.16627	0.601312	1.33865	1.14193	0.869637	0.852734	1.18089
TNF-a	1.7569	1.69698	1.93212		1.17232	1.15052	1.60186		0.978551	0.90736	1.20335		3.59602	3.81365	4.62697		5.81059	6.87411	6.85229		1.17837	0.566027	1.63384		1.60805	1.65352	1.84063
E
	P16				P21				P53				IL-6				MCP-1				TNF-a				PAI-1
NC	1.16106	0.957641	0.748766	1.20114	1.38867	1.19726	0.927337	0.648598	1.35541	1.12369	0.877388	0.748331	1.43094	0.730462	0.817899	1.16972	1.85742	1.10034	0.895597	0.546325	1.06521	1.16627	0.601312	1.33865	1.14193	0.869637	0.852734	1.18089
TNF-a+TGF-ß	2.57769	3.16535	3.08416		1.71181	1.85638	1.63795		1.61215	1.7144	1.51642		26.8824	39.6581	28.3582		53.7033	70.1866	65.8831		644.856	727.525	609.31		4.61114	4.75139	4.56235

## Sheet: Fig.S3
B
	F4/80+						p16-GFP+						Ki67+						F4/80++p16-GFP++ki67+															F4/80++p16-GFP++ki67-
Normal	1.16667	2.33333	2.16667	1.83333			0.333333	2	1.16667	1.66667			1.16667	2.16667	1.66667	0.833333			0.166667	1.16667	1.33333	0.5												0.166667	0.5	0.333333	1
RAS	19.5	19.25	21.5				21.3333	15.25	21.1667				8.5	8.5	7				5.66667	3.75	3.16667													6.83333	6.625	9.83333
RAS+AP	6.2	7.3	10.6	9.4	9.4		6.5	6.6	6.6	11.4	8.5		3	5.8	5.8	8.6	6.4		2.4	2.4	3.4	2.3	3.5											2.6	3.4	4.4	2.4	3
C
Normal	RAS	RAS+AP
0.0909091	0.546667	0.32
0.3	0.638554	0.586207
0.2	0.75641	0.364103
0.0243902		0.510638
		0.461538

## Sheet: Fig.S4
B
αSMA	——	Non-SC	SC	SC+IFITM3 siRNA	SC+IFITM3 plasmid	SC+M ITGB3 siRNA	SC IFITM3 plasmid+M ITGB3 siRNA
	0.05	0.04	0.605	0.109	0.88	0.4	0.515
	0.02	0.02	0.76	0.19	0.98	0.45	0.5
	0.04	0.07	0.64	0.1	0.91	0.35	0.6
P16	——	Non-SC	SC	SC+IFITM3 siRNA	SC+IFITM3 plasmid	SC+M ITGB3 siRNA	SC IFITM3 plasmid+M ITGB3 siRNA
	0.07	0.03	0.555	0.219	0.98	0.4	0.415
	0.04	0.02	0.676	0.29	0.96	0.405	0.5
	0.05	0.04	0.74	0.19	0.94	0.435	0.5
Ki67	——	Non-SC	SC	SC+IFITM3 siRNA	SC+IFITM3 plasmid	SC+M	SC IFITM3plasmid+M
	80	92	40	85	10	30	20
	95	88	30	80	5	40	35
	93	80	15	95	8	45	20
	——	Non-SC	SC	SC+IFITM3 siRNA	SC+IFITM3 plasmid	SC+M ITGB3 siRNA	SC IFITM3 plasmid+M ITGB3 siRNA
	0.1	0.11	0.7	0.109	0.89	0.3	0.42
	0.09	0.12	0.71	0.19	0.85	0.27	0.331
	0.12	0.08	0.65	0.1	0.93	0.35	0.25

[truncated: 2 more sheets: Fig.S5, Fig.S6]
